# Supplementary material for: Promotion of physical activity interventions for community dwelling older adults: A systematic review of reviews
Source: PLoS One. 2017 Jul 10;12(7):e0180902. doi: 10.1371/journal.pone.0180902 (PMC5507305; doi:10.1371/journal.pone.0180902)
Supplement: S2 Table — (XLSX) [file pone.0180902.s003.xlsx]

## Sheet: interventions
Intervention characteristics in the 19 included reviews
Review & year	Description of intervention	Procedures	Theoretical framework	Intervention provider	Mode of delivery	Dose and frequency
Arbesman 2012	occupation- and activity-based health management and maintenance interventions	• Programs that were individualized and incorporated into the participant’s daily life through problem solving and the development of routines • Studies included interventions categorised as: Occupational Therapy Programs, Health Education Programs, Self-Management Programs, Programs Targeting Specific Skills	(not reported)	• occupational therapists mainly	Not known for most studies; described very briefly in a few studies as: home-based, telephone, group	• not reported for most studies, mention of weekly 1hr lectures and twice weekly exercise sessions
Baxter 2016	interventions aimed to increase and/or maintain levels of PA	* Interventions classified into eight typologies: - Counselling and advice (n=11) - Group sessions (n=13) - Individual exercise programmes (n=7) - In-home telephone interventions (n=9) - In-home combined diet and exercise interventions (n=6) - Home-based interventions providing pedometer/accelerometer (n=4) - Computer-based interventions (n=11) - Community-wide initiatives (n=1)	Reported in less than 2/3 of studies - mainly psychological theories, e.g. stages of change, social cognitive theory (SCT), educational theories, models specific to the motivation of active living	varied widely, to include: * peer mentor * trained physician * nurse * exercise professional	Variety of modes of delivery: individual and group settings, face to face and remote interventions (including telephone and computer-based)	Counselling/advice interventions: • duration of interventions: 4wk-9mo • number of contacts: 1-12 • duration of sessions: 15min-1.5hr Group sessions: • durationof interventions: 12wk-12mo • number of contacts: 8-30 • duration of sessions: 40min-2hr Telephone interventions: • duration of interventions: 8wk-24mo • number of contacts: 3-12
Chase 2014	BCT-based interventions designed to increase PA behaviour	• Combination of cognitive behavioural-type intervention components or motivational-type intervention. • Most commonly used BCTs: supervised exercise intervention, feedback, goal setting, health education, counselling, self-monitoring, problem solving, self-efficacy enhancement, health education	(not reported)	(not reported)	Variety of modes of delivery: face to face interaction, lecture/discussion, group setting, audio-visual materials (discs of music or exercise instruction, exercise videos), mailed materials (newsletters with pictorial and descriptive examples of exercises and calendars to keep track of PA behaviour)	• duration of interventions: median of 91.5 days • duration of sessions: each session lasting a median of 60 min • number of contacts: median of 15 sessions per intervention
Conn 2002	BCT-based interventions to increase PA behaviour among aging adults	• Most studies (n=28) tested interventions designed to change only PA behavior; the remainder addressed activity plus diet, other health behaviors, or both. • Most commonly used BCTs: general health education (n=30); exercise prescription (n=17); behavior modification strategies (n=17); cognitive modification (n=12): self-management, self-reevaluation activities, thought restructuring, decisional…	The most common framework was social cognitive theory, SCT (n=6) followed by the transtheoretical model, TTM (n=3) and cognitive behavioral theory (n=2).	(not reported)	Mostly face to face, also mail (n=7), telephone (n=4) or mass media (n=2); individual and group settings (mainly supervised center-based exercise)	• not reported in details, mention of exercise intensity (low / moderate) only
Conn 2003	BCT-based interventions to increase PA behavior by aging adults	• 2 groups: a) walking activity, b) activity other than walking. • Both supervised and not supervised interventions and multiple motivational strategies. • Most commonly used BCTs: self-monitoring (n=8), health education (n=10), goal setting (n=6), problem solving (n=5), feedback (n=5), reinforcement/contingencies (n=5), relapse prevention education (n=4), and modeling (n=4).	10/17 studies specified theoretical frameworks for the interventions. The most common theoretical frameworks were: social cognitive theory, SCT (n=7), trantheoretical model, TTM (n=3).	varied widely, to include: • peer/lay leader • graduate student • certified exercise trainer • nurse • physicians	Individual and group settings; Instruction was the most common format for conveying information to subjects (also lecture, discussion, demenstration)	Supervised exercise sessions: • duration of interventions: 2 to 6mo • frequency: usually two or three times per week Motivational sessions: • duration: commonly 1 to 12wk, unless combined with supervised exercise sessions that continued for longer time periods • frequency: weekly
Foster 2013 (Cochrane)	remote and web 2.0 interventions that promote PA for community dwelling adults	• Primary dose of intervention included: motivation counselling, telephone-assisted PA counselling, a group introduction session. • Follow up dose of intervention commonly meant further motivational phone calls and mailing of materials. • Only one study specified the type of PA for its participants, with the majority allowing participants a choice.	(not reported)	1) primary dose of intervention: • trained professional staff member or trained volunteer peer mentor • GP or practice nurse • project staff member • trained health educator, exercise counsellor, PA coach 2) follow up dose of intervention: health practitioners replaced by local exercise specialists	Interventions primarily delivered individually and without direct supervision of PA. Mailed materials: PA logs, daily step logs, workbooks, questionnaires, information leaflet , a green prescription card stating recommended PA, feedback from an expert computer system, fridge magnets and activity record charts. In one study prizes, incentives, DVDs and videos were used.	• duration of interventions: between 3 and 24mo: 12mo (6), 3mo (3), 6mo (1), 24mo (1) • frequency: phone calls usually more frequent at the beginning of intervention (often weekly calls, then every two weeks and monthly) - in some studies calls made initially, then contact maintained by post
French 2014	BCT-based interventions to increase self-efficacy and PA behaviour	• Most commonly, the interventions aimed to increase lifestyle PA, such as walking. • Many interventions included discussion groups (n=8) and training groups (n=10). • Most commonly used BCTs: “prompt practice” and “provide instruction on how to perform the behaviour”	(The CALO-RE taxonomy of BCTs was used to code BCTs.)	• health and fitness professional (n=5) • nurse (n=3) • GP (n=2) • researcher (n=4) • peers (n=2) • others (n=8)	Most commonly delivered face-to-face to groups in a community centre (but also web-based and telephone, in participants' home and GP surgery and with individuals)	(not reported)
Geraedts 2013	home-based PA interventions for which remote feedback is used	• Structured PA interventions exclusively situated in the participants’ home, aimed at raising PA, which do not include any contact that is not remote except for effect measurements and explanation of or initiation into the exercise program • Remote feedback: (1) frequent telephone contact, (2) non-frequent telephone contact, (3) direct remote contact during exercising • BCTs used: goal-setting, …	In five studies the contacts were integrated into a counseling or motivational strategy.	home-based exercise self-administered, but guided, with remote feedback offered (not clear by whom)	Exercise self-administered by individuals at home but guided remotely through telephone mostly (also video-conferencing in 1 study)	• duration of interventions: 3-4mo (15), 1-2mo (6), 6mo (4), 12mo (5) • frequency of sessions: 3-5 times per week (16), 2 per week (1), daily (5) • duration of sessions: between 10 and 60 minutes (with range of 20-50 mins most common)
Hobbs 2013	interventions to promote PA behavior	• The majority of interventions were multimodal and provided PA and lifestyle counselling.	(not reported)	• health professional (n=16) • researcher (n=1) • participant under instruction = self-help (n=1) • not clear in 3 studies	• Multimodal delivery format (14 studies): combination of face-to-face/telephone/internet and individual/group modes + printed material • Unimodal delivery format (4 studies): face-to-face individual only; face-to-face group only; printed material only • Delivery format unclear in 3 studies	• duration of interventions: on average, trial length 17mo from randomization (SD =6.6), the ‘active’ intervention period 8mo (SD =4.6; range 1 to 11) • average of 37 contacts/sessions (SD = 60; range 1 to 228)
Kassavou 2013	interventions to promote walking in groups	• Interventions where participants walk collectively in organised walking groups: walking in groups only (n=11), walking in groups and other types of PA (n=4), walking in groups and supportive patient education program on self-management (n=4) • Most interventions described as 'training sessions', but some as discussion groups, one-to-one visit, education meeting, lectures, group based counsellin…	(not reported)	• lay people trained to become walk leaders (n=8) • researcher (n=3) • professionals, e.g. trained staff leading walking groups (n=7) • not clear in 1 study	Interventions delivered in groups of at least two or more, not necessarily facilitated by non-participant. Materials used: newsletter, self help manual, guide for walk leaders, training sessions manual, walking kit (e.g. Stanford Walking Kit and Walk kit from California centre of PA)	• duration of interventions: between 5wk to 12mo: 5-10wk (6), 6mo (5), 12mo (5), 3mo (1), 5mo (1) • frequency: most often 1-4 times per week - 3 times most common (6); daily (1); once a month for a longer session 90min to 2hr (3) • duration of sessions: 20-90 minutes, 60 mins most common (some started at 10-15 mins and built up to 45 mins)
King 1998	PA interventions	• The most frequently included methods: - behavioral strategies (n=10): counselling session followed by phone calls; monthly informational classes; phone calls, logging, newsletters, social events, incentives, risk factor info - strategies focused on exercise type or format (n=10), e.g. less vigorous forms of exercise (low impact dance exercise, group tai chi, computerized balance training) vs ae…	The most frequently included methods to promote PA were behavioral strategies based on social learning theory and its derivatives (10 studies).	• "enthusiastic and experienced instructor" • physiotherapist visits to check progress	Mostly community group-based, but also individual mode. Variety of delivery formats: face-to-face counselling, instructional sessions at home, supervised sessions in class, self-paced sessions at home. (Often combination of supervised group sessions at the beginning, then home-based unsupervised sessions or phone follow-ups.)	• duration of sessions: 20-75 minutes (range of 25-40 mins most common) • duration of interventions: between 8wk and 36mo: 12mo (7), 6mo (7), 12wk (6), 18mo (2) and single studies of other durations
Moore 2016	community-based interventions designed to increase PA, low- to moderate-intensity exercises and/or low-impact PA (e.g., aquatic, tai chi)	• All interventions included low- to moderate-exercise intensities (e.g., walking, strength-based, aquatic, tai chi). • Prescribed exercise program (n=4) vs participants allowed to self-select the type of PA (n=2). • Multi-components interventions (n=6), goal setting specifically incorporated in the intervention of one study.	Behavioural change was the only behavioural theory referred to in the included studies.	(not reported) One intervention aimed to increase participant’s motivation for PA with the help of volunteer motivators.	All interventions delivered through personal contact (i.e., face-to-face interaction between client and health professional or trained motivator).	• duration of interventions: from 10wk to an average of 30mo (from commencement to final follow-up) • no data on frequency
Müller 2014	non-face-to-face PA interventions	• Nine studies employed only one non-face-to-face intervention delivery strategy to promote PA, with most studies using print or telephone-based approaches. • Most commonly used BCTs: tailoring (n=15), goal setting (n=8), self-monitoring (n=6), and motivation (n=6).	Every intervention was theoretically framed with the social cognitive theory, SCT (n=10) and the transtheoretical model, TTM (n=6) applied mostly.	(not reported)	Non-face-to-face interventions, delivered via print materials and phone (11 studies), internet (3 studies) and other media (2 studies).	Phone calls / phone counselling: • duration of interventions: 12wk (3), 6mo (1), 12mo (4), 6mo + 24mo follow up (1) • number of contacts: not specified in most studies, mention of 7-18 calls Newsletters / written feedback: • duration of interventions: 8wk, 3mo, 12mo • number of contacts: 3-18, daily feedback Websites: • duration of interventions: 1wk-4mo
O'Brien 2015	behaviour change techniques (BCTs)	• A mean of 9 BCTs per intervention was coded (SD = 6; range 1–29). • Most commonly used BCTs: behavioural goal setting (n=13), self-monitoring of behaviour (n=13), graded tasks (n=11), feedback (n=11), barrier identification (n=10), and information on consequences of behaviour to the individual (n=10).	Ten trials reported employing one or more behaviour change theory or model. The most common theories were the transtheoretical model, TTM (n=7) and social cognitive theory, SCT (n=4). (The CALO-RE taxonomy of BCTs was used to code the BCTs.)	• health care professional (n=16) • participant under instruction (n=1) • not clear in 2 studies	Variety of modes of delivery: both individual and/or group, 16/19 interventions had a face-to-face component, 14/19 interventions delivered in a home setting (over the telephone or Internet), 11/19 used printed materials and/or telephone, 3/19 non-face-to-face interventions delivered via printed material, internet and/or telephone	• duration of interventions: mean 11mo (SD = 7.2; range 1–24) (including the principal intervention and any maintenance intervention period) • number of contacts: 29 contacts/sessions per intervention (SD = 42; range 1–164)
Oliveira 2017	health coaching incorporating BCTs and goal setting	• Health coaching delivered through different modes. • BCTs and other techniques mentioned: motivational interviewing, goal setting, self-monitoring, problem solving, feedback, self-efficacy, pleasure, support, comprehension.	Theories mentioned: social cognitive theory, SCT (n=4); transtheoretical model, TTM (n=2); stage of motivational readiness for change (n=3); self-regulation theory (n=2)	varied widely to include: exercise counsellor, physiotherapist, physician, nurse, psychologist, primary care provider, health educator, geriatrician and researcher	• telephone (n=10) • face to face (n=7) • face to face and telephone (n=10)	• duration of interventions: 4-96wk (mean 28wk) • number of sessions: 3-24 • duration of sessions: 10-60mins
Ostrander 2014	targeted messaging	• The most common themes of messaging addressed across studies included: increased knowledge and awareness of PA; increased self-monitoring of PA; awareness of barriers to being physically active; improvement of goal setting; awareness of motivators for being physically active; improving self-efficacy related to being physically active; problem solving; and time management and relapse prevention.…	Theories most frequently used: transtheoretical model, TTM and social cognitive theory, SCT. Other theories and models: health action process approach, precaution adoption process model, self-regulation theory, and self-determination theory.	(not reported)	• Primarily remote messaging via various devices and of differing frequency, but also individual consultations / screening interviews at the beginning of intervention. • Messages delivered to participants in a variety of modes, including the phone, print (newsletters, instruction), in-person consultations, handheld computerized devices, e-mail, websites, or group classes or activities.	• duration of interventions: between 1 day only up to 12mo • frequency of contacts: anywhere from three times per day to approximately once every 40 days (frequency not consistent across studies, with participants receiving messages at regular intervals, varied intervals, or a combination of the two)
Stevens 2013	tailored PA interventions delivered through general practice	• Half of the studies (n=3) gave participants practical encouragement for increasing PA, either by providing a membership to a health centre (n=1), by providing a step monitor (n=1), or by giving specific PA plan (n=1). • All interventions left participants to motivate and organise their own PA.	(not reported)	• GP (n=3) • exercise specialist (n=2 - in 1 study had "master's degree in exercise physiology") • exercise counselor (n=1)	Interventions delivered on one-to-one basis (exercise sessions, counseling, thelephone consultations, newsletters). Materials used: initially: written exercise prescription/ manual/ tailored exercise recommendations/ exercise plan; at follow-up: regular mailings containing a manual/ newsletters/ walking logs/ pamphlets	• duration of interventions: between 6wk and 6mo • frequency of contacts: varied between fortnightly (most frequent) to once every two months (least frequent) • two studies encouraged participants to be active on two to three days per week
Van der Bij 2002	interventions to increase PA among older adults	• home-based interventions (HB, n=9): explicit exercise prescription given and participants exercise at home; behavioral strategies used for reinforcement (telephone calls, rewards, or feedback); most HB interventions of moderate intensity. • group-based interventions (GB, n=38): subjects engage in a supervised group-based exercise program; 6/38 GB interventions also instructed participants to ex…	(not reported)	For educational PA inerventions (ED): • GP • public health student • exercise specialist • health visitor (not reported for HB and GB)	• HB interventions: individual telephone contact and/or supervised session • GB interventions: a minority of these used strategies such as postal or telephone reminders, feedback, rewards, or financial incentives for reinforcement • ED interventions: usually preventive examinations /health risk appraisal and PA counseling; two interventions consisted of an individualized health promotion interven…	HB: • duration of interventions: 2-90mo; two interventions were ongoing programs • frequency of sessions: instruction to exercise at least 3 times per week GB: • duration of interventions: 1-24mo • frequency of sessions: 3 times a week ED: • duration of interventions: 2.5-24mo
Van der Deijl 2014	PA programmes aimed to improve PA among older adults	Types of interventions: • group-walking (n=3) • multifaceted activities, e.g. a combination of education and a training program (n=7) • various PA, e.g. a pedometer intervention or different exercise programs (n=7)	(not reported)	(not reported)	• home-based (6 programmes) • group-based (5 programmes) • home and group-based (6 programmes) Materials not listed - mention of booklet with PA and nutritional recommendations	• duration of interventions: 1-12 months: 3mo most common (10), 6mo (3 studies); in one study duration of intervention varied between 4 and 40mo
